# Supplementary material for: Protoplasts Isolation and Transient Transformation System Optimization for Poplar 84K (Populus alba × Populus glandulosa)
Source: Biology (Basel). 2026 May 14;15(10):780. doi: 10.3390/biology15100780 (PMC13203830; doi:10.3390/biology15100780)
Supplement: Supplementary file 1 [file biology-15-00780-s001.zip]

Archive with 1 entries (1 files):
- biology-4297353-supplementary.pdf
